# Supplementary material for: Regional Variations in Pesticide Residue Detection Rates and Concentrations in Saudi Arabian Crops
Source: Toxics. 2023 Sep 21;11(9):798. doi: 10.3390/toxics11090798 (PMC10537341; doi:10.3390/toxics11090798)
Supplement: Supplementary file 1 [file toxics-11-00798-s001.zip]

Archive with 1 entries (1 files):
- toxics-2599109-supplementary.pdf
